# Supplementary material for: Design and analysis of randomized clinical trials for onchocerciasis, loiasis and mansonellosis: A systematic review
Source: PLoS Negl Trop Dis. 2026 Feb 20;20(2):e0013992. doi: 10.1371/journal.pntd.0013992 (PMC12952602; doi:10.1371/journal.pntd.0013992)
Supplement: S1 Data — Excel file (.xlsx) shows all identified articles and/or records in registries with reasons for exclusion, also available on gitlab: https://gitlab.com/mougeni/ewhorm_scientificreview. (XLSX) [file pntd.0013992.s008.xlsx]

## Sheet: S6_Table
	TrialID	Registry	source	exclude	reason	type_disease	Public.title
1	PACTR202406779622099	who	https://trialsearch.who.int/	yes	not focused on speficied infection - title and abstract	loa loa	Repellents for loiasis prevention
2	NCT06350851	who	https://trialsearch.who.int/	yes	not focused on speficied infection - title and abstract	loa loa	Development of a New Rapid Diagnostic Test to Support Onchocerciasis Elimination
3	ChiCTR2400081940	who	https://trialsearch.who.int/	yes	phase 0	loa loa	Effect of less opioid anesthesia on postoperative recovery quality in patients undergoing laparoscopic colorectal resection
4	NCT06252961	who	https://trialsearch.who.int/	no		loa loa	A 3- to 5-day Clinical Trial of Levamisole in Loiasis Infected Subjects
5	NCT06287697	who	https://trialsearch.who.int/	yes	not focused on speficied infection - title and abstract	loa loa	Energy Expenditure and Body Composition of Infants and Young Children (6-24 Months Old) in Asia
6	NCT06194149	who	https://trialsearch.who.int/	yes	Not RCT	loa loa	Assessment and Treatment of Loiasis With Positive Microfilaremia
7	TCTR20230621001	who	https://trialsearch.who.int/	yes	focused on healthy adults	loa loa	Investigating the Role of Salivary Interleukin-40 Levels in Diagnosing Periodontal Diseases
8	NCT05849337	who	https://trialsearch.who.int/	yes	not focused on speficied infection - title and abstract	loa loa	The LÃ³a Study: A Brief Digital Intervention for Women With Intrusive Memories in the SAGA Cohort
9	PACTR202303704849277	who	https://trialsearch.who.int/	no		loa loa	A clinical phase IIa randomized, ascending dose, placebo-controlled, assessor-blind, safety, tolerability and efficacy study of orally administered Moxidectin in subjects with microfilaraemic Loa loa infection
10	PACTR202302664171196	who	https://trialsearch.who.int/	yes	not focused on speficied infection - title and abstract	loa loa	Clinical management of loiasis in high transmission regions of Gabon
11	PACTR202212910949177	who	https://trialsearch.who.int/	no		loa loa	Exploratory efficacy assessment of Rifampicin and Albendazole to treat onchocerciasis in areas of co-endemicity with loiasis
12	ISRCTN14889921	who	https://trialsearch.who.int/	yes	Not RCT	loa loa	Pre-treatment of loiasis caused by the parasitic African eye worm Loa loa in Gabon with the antiparasitic medication albendazole among patients with a high risk of adverse events after another antiparasitic administration, ivermectin
13	NCT05089058	who	https://trialsearch.who.int/	yes	not focused on speficied infection - title and abstract	loa loa	LÃ³a Project: An Exploratory Pilot Randomised Controlled Trial of a Remotely-delivered Brief Cognitive Intervention to Reduce Intrusive Memories of Trauma for Women in Iceland
14	ISRCTN38954299	who	https://trialsearch.who.int/	no		loa loa	Exploratory efficacy assessment of Rifampicin and Albendazole to treat Onchocerciasis in areas of co-endemicity with Loiasis
15	NCT04258670	who	https://trialsearch.who.int/	yes	Not RCT	loa loa	Spontaneous Antigenemia in Loiasis
16	ISRCTN43845142	who	https://trialsearch.who.int/	yes	Not RCT	loa loa	Effects of filarial parasite infection on type 2 diabetes
17	NCT04049851	who	https://trialsearch.who.int/	no		loa loa	Clinical Trial Evaluating the Safety and Efficacy of Moxidectin 2 mg Ivermectin-controlled in Loa Loa Microfilaremic Patients
18	NCT04049630	who	https://trialsearch.who.int/	no	NA	loa loa	Clinical Trial Evaluating the Safety and Efficacy of Levamisole in Loa Loa Microfilaremic Patients
19	NCT04035174	who	https://trialsearch.who.int/	yes	Not RCT	loa loa	Evaluation of the Diagnosis Performances of DEC LTS-2 Skin Patch for Onchocerciasis in Central Africa
20	PACTR201807197019027	who	https://trialsearch.who.int/	no	NA	loa loa	Safety and efficacy of different albendazole-based treatment regimens to reduce microfilaraemia in subjects infected by Loa loa in an Gabon
21	NCT02644525	who	https://trialsearch.who.int/	no		loa loa	Efficacy and Microfilaricidal Kinetics of Imatinib for the Treatment of Loa Loa
22	NCT01593722	who	https://trialsearch.who.int/	no	NA	loa loa	Post-treatment Effects of Ivermectin (IVM) or Diethylcarbamazine (DEC) in Loiasis
23	EUCTR2010-023901-36-DE	who	https://trialsearch.who.int/	yes	not focused on speficied infection - title and abstract	loa loa	Psoriasis-topoproteome under ustekinumab treatment (PIROUETTE-Study)_x000D_ - as an interventional observation study (phase IV) within approved label and indication and with minimal invasive taking of skin biopsies_x000D_ - as an investigator originated proposal (IOP) / investigator initiated study/trial (IIS/T)_x000D_ according to AMG and GCP regulations_x000D_ - PIROUETTE-Study
24	NCT01111305	who	https://trialsearch.who.int/	no	NA	loa loa	Reslizumab to Prevent Post-treatment Eosinophilia in Loiasis
25	NCT00928837	who	https://trialsearch.who.int/	yes	not focused on speficied infection - title and abstract	loa loa	Study of Flavocoxid (Limbrel) Versus Naproxen in Subjects With Moderate-Severe Osteoarthritis of the Knee
26	NCT00767923	who	https://trialsearch.who.int/	yes	not focused on speficied infection - title and abstract	loa loa	Validation of OxyVu for Assessing Level of Amputation With Comparison to Other Modalities
27	NCT00790985	who	https://trialsearch.who.int/	yes	not focused on speficied infection - title and abstract	loa loa	Efficacy of Flavocoxid Compared With Naproxen in Subjects With Moderate-severe Osteoarthritis of the Knee
28	EUCTR2007-001600-20-AT	who	https://trialsearch.who.int/	yes	not focused on speficied infection - title and abstract	loa loa	Klinische Studie zur ÃœberprÃ¼fung des Einflusses einer Add-On-Verabreichung von Piritramid auf die mittelfristige Schmerzsymptomatik bei der Behandlung des chronischen LendenwirbelsÃ¤ulen-Schmerzsyndroms mittels Computertomografie-gesteuerter herdnaher Infiltration - LOA-Studie
29	NCT00435292	who	https://trialsearch.who.int/	yes	not focused on speficied infection - title and abstract	loa loa	Study of Flavocoxid (Limbrel) vs Naproxen in Subjects With Mod-Severe Osteoarthritis of the Knee
30	ISRCTN25831558	who	https://trialsearch.who.int/	no	NA	loa loa	Efficacy of albendazole in decreasing loa loa microfilaraemia
31	ISRCTN48118452	who	https://trialsearch.who.int/	no	NA	loa loa	Anti-wolbachia treatment of onchocerciasis in an area co-endemic for loiasis
32	NCT06350851	who	https://trialsearch.who.int/	yes	duplicate	mansonella	Development of a New Rapid Diagnostic Test to Support Onchocerciasis Elimination
33	NCT04547738	who	https://trialsearch.who.int/	yes	not focused on speficied infection - title and abstract	mansonella	Influence of Filarial Infections on Tuberculosis Disease and Tuberculosis Vaccination in Cameroon
34	NCT02734186	who	https://trialsearch.who.int/	yes	not focused on speficied infection	mansonella	Effect of Concomitant Mansonella Perstans Microfilaremia on Immune Responses Following Single Dose Praziquantel in People With Schistosomiasis
35	NCT02281643	who	https://trialsearch.who.int/	yes	Not RCT	mansonella	Concomitant Infections of Mansonella Perstans in Tuberculosis and Buruli Ulcer Disease Patients From Ghana
36	ACTRN12609000005257	who	https://trialsearch.who.int/	no		mansonella	Clinical trial with ivermectine for the treatment of Mansonella ozzardi infections
37	NCT00340691	who	https://trialsearch.who.int/	no	NA	mansonella	Doxycycline to Treat Mansonella Perstans Infection in Patients With and Without Lymphatic Filariasis
38	NCT00215280	who	https://trialsearch.who.int/	no	NA	mansonella	Epidemiology and Control of Mansonella Perstans Infection in Uganda
39	NCT00001230	who	https://trialsearch.who.int/	yes	not focused on speficied infection - title and abstract	mansonella	Host Response to Infection and Treatment in Filarial Diseases
40	NCT06350851	who	https://trialsearch.who.int/	yes	duplicate	Onchocerca	Development of a New Rapid Diagnostic Test to Support Onchocerciasis Elimination
41	CTIS2023-508905-26-00	who	https://trialsearch.who.int/	yes	focused on healthy adults	Onchocerca	A study to learn about how much emodepside gets absorbed in the blood and how food affects its absorption when given as a new type of tablet to healthy participants
42	NCT06070116	who	https://trialsearch.who.int/	no		Onchocerca	Safety and Efficacy of Novel Combination Regimens for Treatment of Onchocerciasis
43	NCT05868551	who	https://trialsearch.who.int/	yes	Not RCT	Onchocerca	Onchocerciasis-Associated Epilepsy, an Explorative Case-control Study
44	NCT05750043	who	https://trialsearch.who.int/	yes	Not RCT	Onchocerca	Effect of Onchocerciasis Elimination Measures on the Incidence of Epilepsy in Maridi, South Sudan
45	NCT05749653	who	https://trialsearch.who.int/	yes	Not RCT	Onchocerca	Impact of a Bi-annual CDTI on the Incidence of Epilepsy in an Onchocerciasis-endemic Area
46	PACTR202212910949177	who	https://trialsearch.who.int/	yes	duplicate	Onchocerca	Exploratory efficacy assessment of Rifampicin and Albendazole to treat onchocerciasis in areas of co-endemicity with loiasis
47	ISRCTN14889921	who	https://trialsearch.who.int/	yes	duplicate	Onchocerca	Pre-treatment of loiasis caused by the parasitic African eye worm Loa loa in Gabon with the antiparasitic medication albendazole among patients with a high risk of adverse events after another antiparasitic administration, ivermectin
48	ISRCTN15320064	who	https://trialsearch.who.int/	yes	not focused on speficied infection - title and abstract	Onchocerca	Test and treat for regional elimination of lymphatic filariasis
49	NCT05084560	who	https://trialsearch.who.int/	yes	phase1	Onchocerca	Development of AWZ1066S, a Small Molecule Anti-Wolbachia Candidate Macrofilaricide Drug
50	ISRCTN38954299	who	https://trialsearch.who.int/	yes	duplicate	Onchocerca	Exploratory efficacy assessment of Rifampicin and Albendazole to treat Onchocerciasis in areas of co-endemicity with Loiasis
51	NCT04913610	who	https://trialsearch.who.int/	no		Onchocerca	Study to Assess Adverse Events, Change in Disease Activity and How Oral ABBV-4083 Capsules When Given Alone or In Combination With Albendazole Capsules Moves in The Body of Adult Participants With Onchocerca Volvulus Infection
52	PACTR202104600961505	who	https://trialsearch.who.int/	yes	duplicate (NCT04913610)	Onchocerca	Tylamac phase-II study for the treatment of onchocerciasis
53	PACTR202101751275357	who	https://trialsearch.who.int/	yes	not focused on speficied infection - title and abstract	Onchocerca	â€œSlash and clearâ€ for onchocerciasis control and epilepsy prevention in Cameroon
54	NCT05180461	who	https://trialsearch.who.int/	no		Onchocerca	Emodepside Phase II Trial for Treatment of Onchocerciasis
55	PACTR202010898529928	who	https://trialsearch.who.int/	no		Onchocerca	Emodepside phase II trial for treatment of onchocerciasis
56	PACTR202009704006025	who	https://trialsearch.who.int/	no		Onchocerca	The efficacy of Rifampicin plus Albendazole against Lymphatic filariasis and Onchocerciaisis.
57	NCT04311671	who	https://trialsearch.who.int/	yes	not focused on speficied infection - title and abstract	Onchocerca	Safety of a Single Dose of Moxidectin Compared With Ivermectin in Individuals Living in Onchocerciasis Endemic Areas and in Individuals Living in Onchocerciasis Endemic Areas With High Levels of Lymphatic Filariasis Co-endemicity Receiving Concomitant Albendazole
58	PACTR202003567524647	who	https://trialsearch.who.int/	yes	recruiting	Onchocerca	Safety of a Single Dose of Moxidectin Compared With Ivermectin in Individuals Living in Onchocerciasis Endemic Areas and in Individuals Living in Onchocerciasis Endemic Areas With High Levels of Lymphatic Filariasis Co-endemicity Receiving Concomitant Albendazole
59	PACTR202004639229710	who	https://trialsearch.who.int/	no		Onchocerca	Safety and Efficacy of Annual or Biannual Doses of Moxidectin or Ivermectin for Onchocerciasis
60	NCT04188301	who	https://trialsearch.who.int/	no	NA	Onchocerca	Safety and Efficacy of IDA for Onchocerciasis
61	NCT04049630	who	https://trialsearch.who.int/	yes	duplicate	Onchocerca	Clinical Trial Evaluating the Safety and Efficacy of Levamisole in Loa Loa Microfilaremic Patients
62	NCT04049851	who	https://trialsearch.who.int/	yes	duplicate	Onchocerca	Clinical Trial Evaluating the Safety and Efficacy of Moxidectin 2 mg Ivermectin-controlled in Loa Loa Microfilaremic Patients
63	NCT04035174	who	https://trialsearch.who.int/	yes	duplicate	Onchocerca	Evaluation of the Diagnosis Performances of DEC LTS-2 Skin Patch for Onchocerciasis in Central Africa
64	PACTR201907565746388	who	https://trialsearch.who.int/	yes	phase1	Onchocerca	Determination of a Dose of Moxidectin in Individuals < 12 Years of Age
65	PACTR201906665550709	who	https://trialsearch.who.int/	no		Onchocerca	IDA for Onchocerciasis
66	NCT03962062	who	https://trialsearch.who.int/	yes	phase1	Onchocerca	A Pharmacokinetic and Safety Study of Moxidectin to Identify an Optimal Dose for Treatment of Children 4 to 11 Years
67	NCT03876262	who	https://trialsearch.who.int/	yes	not completed or terminated	Onchocerca	Safety and Efficacy of Annual or Biannual Doses of Moxidectin or Ivermectin for Onchocerciasis
68	NCT03852303	who	https://trialsearch.who.int/	yes	focused on healthy adults	Onchocerca	Ivermectin Treatment of Persons With Onchocerciasis-associated Epilepsy
69	ACTRN12618001086257	who	https://trialsearch.who.int/	yes	focused on healthy adults	Onchocerca	Regimens of Ivermectin for Scabies Elimination: a cluster randomised non-inferiority trial of one versus two doses of ivermectin for the control of scabies using a mass drug administration strategy.
70	NCT03517462	who	https://trialsearch.who.int/	yes	phase 1	Onchocerca	Ocular Changes After Ivermectin - (DOLF IVM/Oncho)
71	ACTRN12618000461291	who	https://trialsearch.who.int/	yes	focused on healthy adults	Onchocerca	Fiji Northern Division Ivermectin Mass Drug Administration for Scabies Trial
72	NCT03238131	who	https://trialsearch.who.int/	no	NA	Onchocerca	IVM Alone vs ALB + IVM Against Onchocerciasis
73	NCT03131401	who	https://trialsearch.who.int/	yes	not focused on speficied infection - title and abstract	Onchocerca	Prevalence of LF Infection in Districts Not Included in LF Control Activities
74	NCT03052998	who	https://trialsearch.who.int/	yes	not focused on speficied infection	Onchocerca	Ivermectin Treatment in Patients With Onchocerciasis-associated Epilepsy
75	NCT03653975	who	https://trialsearch.who.int/	yes	focused on healthy adults	Onchocerca	Clinical Features and Potential Etiology of Epilepsy and Nodding Syndrome in the Mahenge Area, Ulanga District
76	PACTR201608001754356	who	https://trialsearch.who.int/	no		Onchocerca	The efficacy of Rifapentine plus Moxifloxacin against Onchocercia-sis.
77	NCT02899936	who	https://trialsearch.who.int/	yes	not focused on speficied infection - title and abstract	Onchocerca	Death to Onchocerciasis and Lymphatic Filariasis (DOLF) Triple Drug Therapy for Lymphatic Filariasis
78	ISRCTN43697583	who	https://trialsearch.who.int/	yes	duplicate	Onchocerca	The efficacy of rifapentine plus moxifloxacin against onchocerciasis: a randomized, open label pilot trial.
79	NCT02078024	who	https://trialsearch.who.int/	no		Onchocerca	Efficacy of Ivermectin and Albendazole Against Onchocerciasis in the Volta Region, Ghana
80	NCT02032043	who	https://trialsearch.who.int/	yes	not focused on speficied infection - title and abstract	Onchocerca	Optimization of Mass Drug Administration With Existing Drug Regimens for Lymphatic Filariasis and Onchocerciasis for Ivory Coast (DOLF-Ivory Coast)
81	NCT01905436	who	https://trialsearch.who.int/	yes	not focused on speficied infection - title and abstract	Onchocerca	Mass Drug Administration for Lymphatic Filariasis and Onchocerciasis for Liberia
82	ACTRN12613000474752	who	https://trialsearch.who.int/	yes	focused on healthy adults	Onchocerca	The efficacy of mass drug administration strategies to control scabies in a highly endemic population.
83	ISRCTN50035143	who	https://trialsearch.who.int/	no		Onchocerca	Death to Onchocerciasis and Lymphatic Filariasis: Comparison of Ivermectin alone with Albendazole (ALB) plus Ivermectin (IVM) in their efficacy against Onchocerciasis
84	NCT01905423	who	https://trialsearch.who.int/	yes	focused on healthy adults	Onchocerca	Optimization of Mass Drug Administration With Existing Drug Regimens for Lymphatic Filariasis and Onchocerciasis
85	ISRCTN06010453	who	https://trialsearch.who.int/	no		Onchocerca	Comparison of doxycycline, minocycline, doxycycline plus albendazole and albendazole alone in their efficacy against onchocerciasis
86	ISRCTN95189962	who	https://trialsearch.who.int/	yes	Not RCT	Onchocerca	Evaluation of the impact of large scale, community directed delivery of doxycycline for the treatment of onchocerciasis
87	NCT01035619	who	https://trialsearch.who.int/	yes	phase1	Onchocerca	Pediatric Pharmacokinetics And Safety Study Of Moxidectin
88	ISRCTN68861628	who	https://trialsearch.who.int/	no		Onchocerca	Comparison of doxycycline alone vs doxycycline plus rifampicin in their efficacy against onchocerciasis
89	ISRCTN66649839	who	https://trialsearch.who.int/	no	NA	Onchocerca	Doxycycline treatment to eliminate Onchocerca volvulus worms that respond poorly to ivermectin_x000D_
90	NCT00790998	who	https://trialsearch.who.int/	no	NA	Onchocerca	Study Comparing Moxidectin And Ivermectin In Subjects With Onchocerca Volvulus Infection
91	ISRCTN71141922	who	https://trialsearch.who.int/	no	NA	Onchocerca	Antibiotic targeting of wolbachia endosymbiotic bacteria as a new approach to the treatment of filarial (Onchocerca Volvulus) infection and disease
92	ISRCTN48118452	who	https://trialsearch.who.int/	yes	duplicate	Onchocerca	Anti-wolbachia treatment of onchocerciasis in an area co-endemic for loiasis
93	NCT00127504	who	https://trialsearch.who.int/	yes	duplicate	Onchocerca	Clinical Trial of Rifampin and Azithromycin for the Treatment of River Blindness
94	ISRCTN76875372	who	https://trialsearch.who.int/	yes	not focused on speficied infection - title and abstract	Onchocerca	To determine the safety, tolerability and systemic absorption of Diethylcarbamazine (DEC) from a "patch" applied locally to the skin for the diagnosis of Onchocerca volvulus infection (Clinical trials of drugs for onchocerciasis) (Ghana)
95	ISRCTN45231833	who	https://trialsearch.who.int/	no	NA	Onchocerca	Clinical trials of drugs for onchocerciasis: a randomised, single-ascending-dose, ivermectin-controlled, double-blind, safety, tolerability, pharmacokinetic, and efficacy study of orally administered moxidectin in subjects with Onchocerca volvulus infection (Ghana)
96	NCT00001230	who	https://clinicaltrials.gov/	yes	duplicate	Onchocerca	Host Response to Infection and Treatment in Filarial Diseases
97	NCT02644525	trialgov	https://clinicaltrials.gov/	yes	duplicate	loa loa	Efficacy and Microfilaricidal Kinetics of Imatinib for the Treatment of Loa Loa
98	NCT01593722	trialgov	https://clinicaltrials.gov/	yes	duplicate	loa loa	Post-treatment Effects of Ivermectin (IVM) or Diethylcarbamazine (DEC) in Loiasis
99	NCT06252961	trialgov	https://clinicaltrials.gov/	yes	duplicate	loa loa	A 3- to 5-day Clinical Trial of Levamisole in Loiasis Infected Subjects
100	NCT04049630	trialgov	https://clinicaltrials.gov/	yes	duplicate	loa loa	Clinical Trial Evaluating the Safety and Efficacy of Levamisole in Loa Loa Microfilaremic Patients
101	NCT01111305	trialgov	https://clinicaltrials.gov/	yes	duplicate	loa loa	Reslizumab to Prevent Post-treatment Eosinophilia in Loiasis
102	NCT04049851	trialgov	https://clinicaltrials.gov/	yes	duplicate	loa loa	Clinical Trial Evaluating the Safety and Efficacy of Moxidectin 2 mg Ivermectin-controlled in Loa Loa Microfilaremic Patients
103	NCT06350851	trialgov	https://clinicaltrials.gov/	yes	duplicate	loa loa	Development of a New Rapid Diagnostic Test to Support Onchocerciasis Elimination
104	NCT05085665	trialgov	https://clinicaltrials.gov/	yes	Not RCT	loa loa	Loiasis Cross-reactive Antigenemia and Treatment-related Adverse Events
105	NCT04035174	trialgov	https://clinicaltrials.gov/	yes	duplicate	loa loa	Spontaneous Antigenemia in Loiasis
106	NCT06194149	trialgov	https://clinicaltrials.gov/	yes	duplicate	loa loa	Assessment and Treatment of Loiasis With Positive Microfilaremia
107	NCT04035174	trialgov	https://clinicaltrials.gov/	yes	duplicate	loa loa	Evaluation of the Diagnosis Performances of DEC LTS-2 Skin Patch for Onchocerciasis in Central Africa
108	NCT00001230	trialgov	https://clinicaltrials.gov/	yes	duplicate	loa loa	Host Response to Infection and Treatment in Filarial Diseases
109	NCT00215280	trialgov	https://clinicaltrials.gov/	yes	not focused on speficied infection - title and abstract	mansonella	Epidemiology and Control of Mansonella Perstans Infection in Uganda
110	NCT06350851	trialgov	https://clinicaltrials.gov/	yes	duplicate	mansonella	Development of a New Rapid Diagnostic Test to Support Onchocerciasis Elimination
111	NCT00001230	trialgov	https://clinicaltrials.gov/	yes	duplicate	mansonella	Host Response to Infection and Treatment in Filarial Diseases
112	NCT00340691	trialgov	https://clinicaltrials.gov/	yes	not focused on speficied infection - title and abstract	mansonella	Doxycycline to Treat Mansonella Perstans Infection in Patients With and Without Lymphatic Filariasis
113	NCT06311344	trialgov	https://clinicaltrials.gov/	yes	Single Group Assignment	mansonella	Filling Key Research Gaps With Clinical Implications in Mansonellosis and Schistosomiasis: a Network Approach
114	NCT02281643	trialgov	https://clinicaltrials.gov/	yes	not focused on speficied infection - title and abstract	mansonella	Concomitant Infections of Mansonella Perstans in Tuberculosis and Buruli Ulcer Disease Patients From Ghana
115	NCT02734186	trialgov	https://clinicaltrials.gov/	yes	not focused on speficied infection - title and abstract	mansonella	Effect of Concomitant Mansonella Perstans Microfilaremia on Immune Responses Following Single Dose Praziquantel in People With Schistosomiasis
116	NCT04547738	trialgov	https://clinicaltrials.gov/	yes	not focused on speficied infection - title and abstract	mansonella	Influence of Filarial Infections on Tuberculosis Disease and Tuberculosis Vaccination in Cameroon
117	NCT00300768	trialgov	https://clinicaltrials.gov/	no	NA	Onchocerca	Study Evaluating Orally Administered Moxidectin In Subjects With Onchocerca Volvulus Infection
118	NCT00790998	trialgov	https://clinicaltrials.gov/	yes	duplicate	Onchocerca	Study Comparing Moxidectin And Ivermectin In Subjects With Onchocerca Volvulus Infection
119	NCT00127504	trialgov	https://clinicaltrials.gov/	yes	duplicate	Onchocerca	Clinical Trial of Rifampin and Azithromycin for the Treatment of River Blindness
120	NCT04913610	trialgov	https://clinicaltrials.gov/	yes	duplicate	Onchocerca	Study to Assess Adverse Events, Change in Disease Activity and How Oral ABBV-4083 Capsules When Given Alone or In Combination With Albendazole Capsules Moves in The Body of Adult Participants With Onchocerca Volvulus Infection
121	NCT01035619	trialgov	https://clinicaltrials.gov/	yes	duplicate	Onchocerca	Pediatric Pharmacokinetics And Safety Study Of Moxidectin
122	NCT05180461	trialgov	https://clinicaltrials.gov/	yes	duplicate	Onchocerca	Emodepside Phase II Trial for Treatment of Onchocerciasis
123	NCT06070116	trialgov	https://clinicaltrials.gov/	yes	duplicate	Onchocerca	Safety and Efficacy of Novel Combination Regimens for Treatment of Onchocerciasis
124	NCT04188301	trialgov	https://clinicaltrials.gov/	yes	duplicate	Onchocerca	Safety and Efficacy of IDA for Onchocerciasis
125	NCT03238131	trialgov	https://clinicaltrials.gov/	yes	duplicate	Onchocerca	IVM Alone vs ALB + IVM Against Onchocerciasis
126	NCT02078024	trialgov	https://clinicaltrials.gov/	yes	duplicate	Onchocerca	Efficacy of Ivermectin and Albendazole Against Onchocerciasis in the Volta Region, Ghana
127	NCT03876262	trialgov	https://clinicaltrials.gov/	yes	duplicate	Onchocerca	Safety and Efficacy of Annual or Biannual Doses of Moxidectin or Ivermectin for Onchocerciasis
128	NCT04311671	trialgov	https://clinicaltrials.gov/	yes	duplicate	Onchocerca	Safety of a Single Dose of Moxidectin Compared With Ivermectin in Individuals Living in Onchocerciasis Endemic Areas and in Individuals Living in Onchocerciasis Endemic Areas With High Levels of Lymphatic Filariasis Co-endemicity Receiving Concomitant Albendazole
129	NCT03517462	trialgov	https://clinicaltrials.gov/	yes	duplicate	Onchocerca	Ocular Changes After Ivermectin - (DOLF IVM/Oncho)
130	NCT03962062	trialgov	https://clinicaltrials.gov/	yes	duplicate	Onchocerca	A Pharmacokinetic and Safety Study of Moxidectin to Identify an Optimal Dose for Treatment of Children 4 to 11 Years
131	NCT05750043	trialgov	https://clinicaltrials.gov/	yes	duplicate	Onchocerca	Effect of Onchocerciasis Elimination Measures on the Incidence of Epilepsy in Maridi, South Sudan
132	NCT05749653	trialgov	https://clinicaltrials.gov/	yes	duplicate	Onchocerca	Impact of a Bi-annual CDTI on the Incidence of Epilepsy in an Onchocerciasis-endemic Area
133	NCT06350851	trialgov	https://clinicaltrials.gov/	yes	duplicate	Onchocerca	Development of a New Rapid Diagnostic Test to Support Onchocerciasis Elimination
134	NCT03052998	trialgov	https://clinicaltrials.gov/	yes	duplicate	Onchocerca	Ivermectin Treatment in Patients With Onchocerciasis-associated Epilepsy
135	NCT05868551	trialgov	https://clinicaltrials.gov/	yes	duplicate	Onchocerca	Onchocerciasis-Associated Epilepsy, an Explorative Case-control Study
136	NCT05084560	trialgov	https://clinicaltrials.gov/	yes	duplicate	Onchocerca	Development of AWZ1066S, a Small Molecule Anti-Wolbachia Candidate Macrofilaricide Drug
137	NCT03131401	trialgov	https://clinicaltrials.gov/	yes	duplicate	Onchocerca	Prevalence of LF Infection in Districts Not Included in LF Control Activities
138	NCT04049851	trialgov	https://clinicaltrials.gov/	yes	duplicate	Onchocerca	Clinical Trial Evaluating the Safety and Efficacy of Moxidectin 2 mg Ivermectin-controlled in Loa Loa Microfilaremic Patients
139	NCT04049630	trialgov	https://clinicaltrials.gov/	yes	duplicate	Onchocerca	Clinical Trial Evaluating the Safety and Efficacy of Levamisole in Loa Loa Microfilaremic Patients
140	NCT06412926	trialgov	https://clinicaltrials.gov/	yes	phase 1	Onchocerca	A Study to Learn About How Much Emodepside Gets Absorbed in the Blood and How Food Affects Its Absorption When Given as a New Type of Tablet to Healthy Participants
141	NCT00001230	trialgov	https://clinicaltrials.gov/	yes	duplicate	Onchocerca	Host Response to Infection and Treatment in Filarial Diseases
142	NCT04035174	trialgov	https://clinicaltrials.gov/	yes	duplicate	Onchocerca	Evaluation of the Diagnosis Performances of DEC LTS-2 Skin Patch for Onchocerciasis in Central Africa
143	NCT03653975	trialgov	https://clinicaltrials.gov/	yes	duplicate	Onchocerca	Clinical Features and Potential Etiology of Epilepsy and Nodding Syndrome in the Mahenge Area, Ulanga District
144	NCT01905436	trialgov	https://clinicaltrials.gov/	yes	duplicate	Onchocerca	Mass Drug Administration for Lymphatic Filariasis and Onchocerciasis for Liberia
145	NCT02032043	trialgov	https://clinicaltrials.gov/	yes	duplicate	Onchocerca	Optimization of Mass Drug Administration With Existing Drug Regimens for Lymphatic Filariasis and Onchocerciasis for Ivory Coast (DOLF-Ivory Coast)
146	NCT03852303	trialgov	https://clinicaltrials.gov/	yes	duplicate	Onchocerca	Ivermectin Treatment of Persons With Onchocerciasis-associated Epilepsy
147	NCT01905423	trialgov	https://clinicaltrials.gov/	yes	duplicate	Onchocerca	Optimization of Mass Drug Administration With Existing Drug Regimens for Lymphatic Filariasis and Onchocerciasis
148	NCT02899936	trialgov	https://clinicaltrials.gov/	yes	duplicate	Onchocerca	Death to Onchocerciasis and Lymphatic Filariasis (DOLF) Triple Drug Therapy for Lymphatic Filariasis
149	NCT06252961	trialgov	https://clinicaltrials.gov/	yes	duplicate	Onchocerca	A 3- to 5-day Clinical Trial of Levamisole in Loiasis Infected Subjects
150	NCT04920292	trialgov	https://clinicaltrials.gov/	yes	phase 0	Onchocerca	PK, Safety and Tolerability of Single and Multiple Doses of Oxfendazole Tablets
151	NCT02661178	trialgov	https://clinicaltrials.gov/	yes	phase 0	Onchocerca	First in Man Clinical Trial of Emodepside (BAY 44-4400)
152	NCT06613997	trialgov	https://clinicaltrials.gov/	no		loa loa	21-day Double-blind Trial of Albendazole in Adults With Loa Loa Microfilaremia
153	ISRCTN14889921	isrctn	https://www.isrctn.com/	yes	duplicate	Onchocerca	Pre-treatment of loiasis caused by the parasitic African eye worm Loa loa in Gabon with the antiparasitic medication albendazole among patients with a high risk of adverse events after another antiparasitic administration, ivermectin
154	ISRCTN15320064	isrctn	https://www.isrctn.com/	yes	duplicate	Onchocerca	Test and treat for regional elimination of lymphatic filariasis
155	ISRCTN38954299	isrctn	https://www.isrctn.com/	yes	duplicate	Onchocerca	Exploratory efficacy assessment of Rifampicin and Albendazole to treat Onchocerciasis in areas of co-endemicity with Loiasis
156	ISRCTN14813279	isrctn	https://www.isrctn.com/	yes	not focused on speficied infection - title and abstract	Onchocerca	Comparing two strategies for the mass vaccination of dogs to prevent rabies in humans
157	ISRCTN43845142	isrctn	https://www.isrctn.com/	yes	duplicate	Onchocerca	Effects of filarial parasite infection on type 2 diabetes
158	ISRCTN11382067	isrctn	https://www.isrctn.com/	yes	not focused on speficied infection - title and abstract	Onchocerca	A group interpersonal psychotherapy intervention for caregivers of children with nodding syndrome to improve the mental health of both
159	ISRCTN43697583	isrctn	https://www.isrctn.com/	yes	duplicate	Onchocerca	The efficacy of rifapentine plus moxifloxacin against onchocerciasis: a randomized, open label pilot trial.
160	ISRCTN50035143	isrctn	https://www.isrctn.com/	yes	duplicate	Onchocerca	Death to Onchocerciasis and Lymphatic Filariasis: Comparison of Ivermectin alone with Albendazole (ALB) plus Ivermectin (IVM) in their efficacy against Onchocerciasis
161	ISRCTN06010453	isrctn	https://www.isrctn.com/	yes	duplicate	Onchocerca	Comparison of doxycycline, minocycline, doxycycline plus albendazole and albendazole alone in their efficacy against onchocerciasis
162	ISRCTN95189962	isrctn	https://www.isrctn.com/	yes	duplicate	Onchocerca	Evaluation of the impact of large scale, community directed delivery of doxycycline for the treatment of onchocerciasis
163	ISRCTN68861628	isrctn	https://www.isrctn.com/	yes	duplicate	Onchocerca	Comparison of doxycycline alone vs doxycycline plus rifampicin in their efficacy against onchocerciasis
164	ISRCTN66649839	isrctn	https://www.isrctn.com/	yes	duplicate	Onchocerca	Doxycycline treatment to eliminate Onchocerca volvulus worms that respond poorly to ivermectin
165	ISRCTN25831558	isrctn	https://www.isrctn.com/	yes	duplicate	Onchocerca	Efficacy of albendazole in decreasing loa loa microfilaraemia
166	ISRCTN71141922	isrctn	https://www.isrctn.com/	yes	duplicate	Onchocerca	Antibiotic targeting of wolbachia endosymbiotic bacteria as a new approach to the treatment of filarial (Onchocerca Volvulus) infection and disease
167	ISRCTN48118452	isrctn	https://www.isrctn.com/	yes	duplicate	Onchocerca	Anti-wolbachia treatment of onchocerciasis in an area co-endemic for loiasis
168	ISRCTN45231833	isrctn	https://www.isrctn.com/	yes	duplicate	Onchocerca	Clinical trials of drugs for onchocerciasis: a randomised, single-ascending-dose, ivermectin-controlled, double-blind, safety, tolerability, pharmacokinetic, and efficacy study of orally administered moxidectin in subjects with Onchocerca volvulus infection (Ghana)
169	ISRCTN76875372	isrctn	https://www.isrctn.com/	yes	duplicate	Onchocerca
170	ISRCTN43845142	isrctn	https://www.isrctn.com/	yes	duplicate	mansonella	Effects of filarial parasite infection on type 2 diabetes
171	ISRCTN76875372	isrctn	https://www.isrctn.com/	yes	duplicate	mansonella	To determine the safety, tolerability and systemic absorption of Diethylcarbamazine (DEC) from a "patch" applied locally to the skin for the diagnosis of Onchocerca volvulus infection (Clinical trials of drugs for onchocerciasis) (Ghana)
172	ISRCTN14889921	isrctn	https://www.isrctn.com/	yes	duplicate	loa loa	Pre-treatment of loiasis caused by the parasitic African eye worm Loa loa in Gabon with the antiparasitic medication albendazole among patients with a high risk of adverse events after another antiparasitic administration, ivermectin
173	ISRCTN38954299	isrctn	https://www.isrctn.com/	yes	duplicate	loa loa	Exploratory efficacy assessment of Rifampicin and Albendazole to treat Onchocerciasis in areas of co-endemicity with Loiasis
174	ISRCTN43845142	isrctn	https://www.isrctn.com/	yes	duplicate	loa loa	Effects of filarial parasite infection on type 2 diabetes
175	ISRCTN25831558	isrctn	https://www.isrctn.com/	yes	duplicate	loa loa	Efficacy of albendazole in decreasing loa loa microfilaraemia
176	ISRCTN45231833	isrctn	https://www.isrctn.com/	yes	duplicate	loa loa	Clinical trials of drugs for onchocerciasis: a randomised, single-ascending-dose, ivermectin-controlled, double-blind, safety, tolerability, pharmacokinetic, and efficacy study of orally administered moxidectin in subjects with Onchocerca volvulus infection (Ghana)
177		pubmed	https://pubmed.ncbi.nlm.nih.gov/	no		Mansonella	Phase III Clinical Trial to Evaluate Ivermectin in the Reduction of Mansonella ozzardi infection in the Brazilian Amazon
178		pubmed	https://pubmed.ncbi.nlm.nih.gov/	no		Mansonella	The Efficacy of Doxycycline Treatment on Mansonella perstans Infection: An Open-Label, Randomized Trial in Ghana
179	NCT00340691	pubmed	https://pubmed.ncbi.nlm.nih.gov/	no		Mansonella	A randomized trial of doxycycline for Mansonella perstans infection
180	NCT00215280	pubmed	https://pubmed.ncbi.nlm.nih.gov/	no		Mansonella	A randomised, double-blind field trial of ivermectin alone and in combination with albendazole for the treatment of Mansonella perstans infections in Uganda
181		pubmed	https://pubmed.ncbi.nlm.nih.gov/	yes	not focused on the primary outcome	Mansonella	Efficacy of repeated doses of ivermectin against Mansonella perstans
182	NCT04049630	pubmed	https://pubmed.ncbi.nlm.nih.gov/	no		Loa Loa	Safety and Efficacy of Levamisole in Loiasis: A Randomized, Placebo-controlled, Double-blind Clinical Trial
183	ISRCTN25831558	pubmed	https://pubmed.ncbi.nlm.nih.gov/	no		Loa Loa	Effect of Two or Six Doses 800 mg of Albendazole Every Two Months on Loa loa Microfilaraemia: A Double Blind, Randomized, Placebo-Controlled Trial
184		pubmed	https://pubmed.ncbi.nlm.nih.gov/	no		Loa Loa	Efficacy, safety, and tolerability of albendazole and ivermectin based regimens for the treatment of microfilaraemic loiasis in adult patients in Gabon: A randomized controlled assessor blinded clinical trial
185		pubmed	https://pubmed.ncbi.nlm.nih.gov/	no		Loa Loa	Effects of a 3-day regimen of albendazole (800 mg daily) on Loa loa microfilaraemia
186		pubmed	https://pubmed.ncbi.nlm.nih.gov/	no		Loa Loa	A controlled trial to assess the effect of quinine, chloroquine, amodiaquine, and artesunate on Loa loa microfilaremia
187		pubmed	https://pubmed.ncbi.nlm.nih.gov/	no		Loa Loa	Randomized, controlled, double-blind trial with ivermectin on Loa loa microfilaraemia: efficacy of a low dose (approximately 25 microg/kg) versus current standard dose (150 microg/kg)
188		pubmed	https://pubmed.ncbi.nlm.nih.gov/	no		Loa Loa	Human loiasis in a Cameroonian village: a double-blind, placebo-controlled, crossover clinical trial of a three-day albendazole regimen
189		pubmed	https://pubmed.ncbi.nlm.nih.gov/	no		Loa Loa	Posttreatment Reactions After Single-Dose Diethylcarbamazine or Ivermectin in Subjects With Loa loa Infection
190	NCT04188301	pubmed	https://pubmed.ncbi.nlm.nih.gov/	no		Onchocerciasis	A randomized, open-label study of the tolerability and efficacy of one or three daily doses of ivermectin plus diethylcarbamazine and albendazole (IDA) versus one dose of ivermectin plus albendazole (IA) for treatment of onchocerciasis
191		pubmed	https://pubmed.ncbi.nlm.nih.gov/	yes	not focused on the primary outcome	Onchocerciasis	Adverse systemic reactions to treatment of onchocerciasis with ivermectin at normal and high doses given annually or three-monthly
192	ISRCTN50035143	pubmed	https://pubmed.ncbi.nlm.nih.gov/	no		Onchocerciasis	Comparison of Repeated Doses of Ivermectin Versus Ivermectin Plus Albendazole for the Treatment of Onchocerciasis: A Randomized, Open-label, Clinical Trial
193		pubmed	https://pubmed.ncbi.nlm.nih.gov/	yes	phase1	Onchocerciasis	Safety, tolerability and pharmacokinetics of emodepside, a potential novel treatment for onchocerciasis (river blindness), in healthy male subjects
194	NCT00790998	pubmed	https://pubmed.ncbi.nlm.nih.gov/	no		Onchocerciasis	Single dose moxidectin versus ivermectin for Onchocerca volvulus infection in Ghana, Liberia, and the Democratic Republic of the Congo: a randomised, controlled, double-blind phase 3 trial
195		pubmed	https://pubmed.ncbi.nlm.nih.gov/	yes	not focused on the primary outcome	Onchocerciasis	A randomized, double-blind, controlled trial of the effects of ivermectin at normal and high doses, given annually or three-monthly, against Onchocerca volvulus: ophthalmological results
196		pubmed	https://pubmed.ncbi.nlm.nih.gov/	yes	not focused on the primary outcome	Onchocerciasis	Effect of a single dose of 8 mg moxidectin or 150 μg/kg ivermectin on O. volvulus skin microfilariae in a randomized trial: Differences between areas in the Democratic Republic of the Congo, Liberia and Ghana and impact of intensity of infection
197	NCT00300768	pubmed	https://pubmed.ncbi.nlm.nih.gov/	no		Onchocerciasis	A randomized, single-ascending-dose, ivermectin-controlled, double-blind study of moxidectin in Onchocerca volvulus infection
198	ISRCTN48118452	pubmed	https://pubmed.ncbi.nlm.nih.gov/	no		Onchocerciasis	Macrofilaricidal activity after doxycycline only treatment of Onchocerca volvulus in an area of Loa loa co-endemicity: a randomized controlled trial
199		pubmed	https://pubmed.ncbi.nlm.nih.gov/	no		Onchocerciasis	Effects of Ivermectin with and without doxycycline on clinical symptoms of onchocerciasis
200	ISRCTN66649839	pubmed	https://pubmed.ncbi.nlm.nih.gov/	no		Onchocerciasis	Doxycycline Leads to Sterility and Enhanced Killing of Female Onchocerca volvulus Worms in an Area With Persistent Microfilaridermia After Repeated Ivermectin Treatment: A Randomized, Placebo-Controlled, Double-Blind Trial
201		pubmed	https://pubmed.ncbi.nlm.nih.gov/	no		Onchocerciasis	The co-administration of ivermectin and albendazole--safety, pharmacokinetics and efficacy against Onchocerca volvulus
202	ISRCTN06010453	pubmed	https://pubmed.ncbi.nlm.nih.gov/	no		Onchocerciasis	Comparison of Doxycycline, Minocycline, Doxycycline plus Albendazole and Albendazole Alone in Their Efficacy against Onchocerciasis in a Randomized, Open-Label, Pilot Trial
203		pubmed	https://pubmed.ncbi.nlm.nih.gov/	no		Onchocerciasis	Effects of standard and high doses of ivermectin on adult worms of Onchocerca volvulus: a randomised controlled trial
204		pubmed	https://pubmed.ncbi.nlm.nih.gov/	yes	focused on healthy adults	Onchocerciasis	The safety, tolerability and pharmacokinetics of levamisole alone, levamisole plus ivermectin, and levamisole plus albendazole, and their efficacy against Onchocerca volvulus
205		pubmed	https://pubmed.ncbi.nlm.nih.gov/	yes	Not RCT	Onchocerciasis	Tolerance to diethylcarbamazine-medicated salt in individuals infected with Onchocerca volvulus
206		pubmed	https://pubmed.ncbi.nlm.nih.gov/	yes	focused on healthy adults	Onchocerciasis	The antiparasitic moxidectin: safety, tolerability, and pharmacokinetics in humans
207		pubmed	https://pubmed.ncbi.nlm.nih.gov/	yes	short report	Onchocerciasis	Development of reactive onchocercal skin lesions during a placebo-controlled trial with ivermectin among persons without lesions at baseline
208		pubmed	https://pubmed.ncbi.nlm.nih.gov/	yes	not focused on the primary outcome	Mansonella P.	Doxycycline Treatment of Mansonella perstans-Infected Individuals Affects Immune Cell Activation and Causes Long-term T-cell Polarization (full text)
209		pubmed	https://pubmed.ncbi.nlm.nih.gov/	yes	not focused on the primary outcome	Mansonella P.	The impact of prenatal exposure to parasitic infections and to anthelminthic treatment on antibody responses to routine immunisations given in infancy: Secondary analysis of a randomised controlled trial
210		pubmed	https://pubmed.ncbi.nlm.nih.gov/	yes	Not RCT	Mansonella P.	At homeostasis filarial infections have expanded adaptive T regulatory but not classical Th2 cells
211		pubmed	https://pubmed.ncbi.nlm.nih.gov/	yes	not focused on the primary outcome	Mansonella P.	Effects of maternal worm infections and anthelminthic treatment during pregnancy on infant motor and neurocognitive functioning
212	NCT01593722	pubmed	https://pubmed.ncbi.nlm.nih.gov/	yes	duplicate	Onchocerciasis	Posttreatment Reactions After Single-Dose Diethylcarbamazine or Ivermectin in Subjects With Loa loa Infection (duplicated - title and abstract)
213		pubmed	https://pubmed.ncbi.nlm.nih.gov/	yes	not focused on speficied infection - title and abstract	Loa Loa	Semiannual Treatment of Albendazole Alone is Efficacious for Treatment of Lymphatic Filariasis: A Randomized Open-label Trial in Cote d'Ivoire
214	NCT01111305	pubmed	https://pubmed.ncbi.nlm.nih.gov/	no		Loa Loa	A Randomized, Placebo-controlled, Double-blind Pilot Study of Single-dose Humanized Anti-IL5 Antibody (Reslizumab) for the Reduction of Eosinophilia Following Diethylcarbamazine Treatment of Loa loa Infection (title and abstract)
215		pubmed	https://pubmed.ncbi.nlm.nih.gov/	yes	not focused on speficied infection - title and abstract	Onchocerciasis and Loa	Two-year follow-up of the microfilaraemia of asymptomatic brugian filariasis, after treatment with two, annual, single doses of ivermectin, diethylcarbamazine and albendazole, in various combinations
216	ISRCTN48118452	pubmed	https://pubmed.ncbi.nlm.nih.gov/	yes	duplicate	Onchocerciasis and Loa	Macrofilaricidal activity after doxycycline only treatment of Onchocerca volvulus in an area of Loa loa co-endemicity: a randomized controlled trial
217		pubmed	https://pubmed.ncbi.nlm.nih.gov/	yes	not focused on the primary outcome	Onchocerciasis	Pharmacokinetics of oral moxidectin in individuals with Onchocerca volvulus infection
218		pubmed	https://pubmed.ncbi.nlm.nih.gov/	yes	not focused on the primary outcome	Onchocerciasis, Mansonela, Loa Loa	The insufficiency of circulating miRNA and DNA as diagnostic tools or as biomarkers of treatment efficacy for Onchocerca volvulus
219		pubmed	https://pubmed.ncbi.nlm.nih.gov/	yes	not focused on speficied infection - title and abstract	Onchocerciasis	Emodepside for Trichuris trichiura and Hookworm Infection.
220		pubmed	https://pubmed.ncbi.nlm.nih.gov/	yes	phase1	Onchocerciasis	Ivermectin systemic availability in adult volunteers treated with different oral pharmaceutical formulations
221		pubmed	https://pubmed.ncbi.nlm.nih.gov/	no		Onchocerciasis	No depletion of Wolbachia from Onchocerca volvulus after a short course of rifampin and/or azithromycin
222		pubmed	https://pubmed.ncbi.nlm.nih.gov/	yes	duplicate	Loa Loa	Effect of Two or Six Doses 800 mg of Albendazole Every Two Months on Loa loa Microfilaraemia: A Double Blind, Randomized, Placebo-Controlled Trial (duplicate)
223		pubmed	https://pubmed.ncbi.nlm.nih.gov/	yes	not focused on speficied infection	Onchocerciasis	Ivermectin as an adjuvant to anti-epileptic treatment in persons with onchocerciasis-associated epilepsy: A randomized proof-of-concept clinical trial
224		pubmed	https://pubmed.ncbi.nlm.nih.gov/	yes	not focused on speficied infection - title and abstract	Onchocerciasis	Evaluation of the Cardiac Safety of Long-Acting Endectocide Moxidectin in a Randomized Concentration-QT Study
225		pubmed	https://pubmed.ncbi.nlm.nih.gov/	yes	not focused on speficied infection	Onchocerciasis	Doxycycline for the treatment of nodding syndrome (DONS); the study protocol of a phase II randomised controlled trial
226		pubmed	https://pubmed.ncbi.nlm.nih.gov/	yes	not focused on speficied infection - title and abstract	Onchocerciasis	Efficacy and Safety of Ascending Dosages of Moxidectin and Moxidectin-albendazole Against Trichuris trichiura in Adolescents: A Randomized Controlled Trial
227		pubmed	https://pubmed.ncbi.nlm.nih.gov/	yes	not focused on speficied infection - title and abstract	Onchocerciasis	Safety and tolerability of moxidectin and ivermectin combination treatments for lymphatic filariasis in Côte d'Ivoire: A randomized controlled superiority study
228	NCT02281643	pubmed	https://pubmed.ncbi.nlm.nih.gov/	yes	duplicate	Onchocerciasis	The Efficacy of Doxycycline Treatment on Mansonella perstans Infection: An Open-Label, Randomized Trial in Ghana
229		pubmed	https://pubmed.ncbi.nlm.nih.gov/	no		Onchocerciasis	Retarded Onchocerca volvulus L1 to L3 larval development in the Simulium damnosum vector after anti-wolbachial treatment of the human host
230		pubmed	https://pubmed.ncbi.nlm.nih.gov/	yes	not focused on speficied infection - title and abstract	Onchocerciasis	Efficacy of Moxidectin Versus Ivermectin Against Strongyloides stercoralis Infections: A Randomized, Controlled Noninferiority Trial
231		pubmed	https://pubmed.ncbi.nlm.nih.gov/	yes	not focused on speficied infection - title and abstract	Onchocerciasis	Efficacy and safety of ascending doses of moxidectin against Strongyloides stercoralis infections in adults: a randomised, parallel-group, single-blinded, placebo-controlled, dose-ranging, phase 2a trial
232		pubmed	https://pubmed.ncbi.nlm.nih.gov/	yes	duplicate	Onchocerciasis	Efficacy of repeated doses of ivermectin against Mansonella perstans
233		pubmed	https://pubmed.ncbi.nlm.nih.gov/	yes	duplicate	Loa Loa	Two-year follow-up of the microfilaraemia of asymptomatic brugian filariasis, after treatment with two, annual, single doses of ivermectin, diethylcarbamazine and albendazole, in various combinations
234		pubmed	https://pubmed.ncbi.nlm.nih.gov/	yes	not focused on speficied infection - title and abstract	Onchocerciasis	Efficacy and Safety of Moxidectin, Synriam, Synriam-Praziquantel versus Praziquantel against Schistosoma haematobium and S. mansoni Infections: A Randomized, Exploratory Phase 2 Trial
235		pubmed	https://pubmed.ncbi.nlm.nih.gov/	yes	not focused on speficied infection - title and abstract	Onchocerciasis	Community-directed interventions for priority health problems in Africa: results of a multicountry study.
236		pubmed	https://pubmed.ncbi.nlm.nih.gov/	yes	not focused on speficied infection - title and abstract	Onchocerciasis	Efficacy and tolerability of moxidectin alone and in co-administration with albendazole and tribendimidine versus albendazole plus oxantel pamoate against Trichuris trichiura infections: a randomised, non-inferiority, single-blind trial
237		pubmed	https://pubmed.ncbi.nlm.nih.gov/	yes	not focused on speficied infection - title and abstract	Onchocerciasis	Safety and mosquitocidal efficacy of high-dose ivermectin when co-administered with dihydroartemisinin-piperaquine in Kenyan adults with uncomplicated malaria (IVERMAL): a randomised, double-blind, placebo-controlled trial
238		pubmed	https://pubmed.ncbi.nlm.nih.gov/	yes	not focused on speficied infection	Onchocerciasis	Diagnosis of O. volvulus infection via skin exposure to diethylcarbamazine: clinical evaluation of a transdermal delivery technology-based patch
239		pubmed	https://pubmed.ncbi.nlm.nih.gov/	yes	duplicate	Onchocerciasis	Randomized, controlled, double-blind trial with ivermectin on Loa loa microfilaraemia: efficacy of a low dose (approximately 25 microg/kg) versus current standard dose (150 microg/kg)
240		pubmed	https://pubmed.ncbi.nlm.nih.gov/	yes	duplicate	Onchocerciasis	Effects of a 3-day regimen of albendazole (800 mg daily) on Loa loa microfilaraemia
241		pubmed	https://pubmed.ncbi.nlm.nih.gov/	yes	duplicate	Onchocerciasis	A controlled trial to assess the effect of quinine, chloroquine, amodiaquine, and artesunate on Loa loa microfilaremia
242		pubmed	https://pubmed.ncbi.nlm.nih.gov/	yes	not focused on speficied infection	Onchocerciasis	Ivermectin is better than benzyl benzoate for childhood scabies in developing countries
243	ISRCTN71141922	pubmed	https://pubmed.ncbi.nlm.nih.gov/	no		Onchocerciasis	Wolbachia endobacteria depletion by doxycycline as antifilarial therapy has macrofilaricidal activity in onchocerciasis: a randomized placebo-controlled study
244		pubmed	https://pubmed.ncbi.nlm.nih.gov/	yes	not focused on speficied infection - title and abstract	Onchocerciasis	Efficacy and safety of emodepside compared with albendazole in adolescents and adults with hookworm infection in Pemba Island, Tanzania: a double-blind, superiority, phase 2b, randomised controlled trial
245		pubmed	https://pubmed.ncbi.nlm.nih.gov/	yes	not focused on the primary outcome	Onchocerciasis	Onchocerca volvulus microfilariae in the anterior chambers of the eye and ocular adverse events after a single dose of 8 mg moxidectin or 150 µg/kg ivermectin: results of a randomized double-blind Phase 3 trial in the Democratic Republic of the Congo, Ghana and Liberia
246		pubmed	https://pubmed.ncbi.nlm.nih.gov/	yes	not focused on the primary outcome	Onchocerciasis	Newly acquired Onchocerca volvulus filariae after doxycycline treatment (find the article)
247		pubmed	https://pubmed.ncbi.nlm.nih.gov/	yes	duplicate	Onchocerciasis	Clinical trials of drugs for onchocerciasis: a randomised, single-ascending-dose, ivermectin-controlled, double-blind, safety, tolerability, pharmacokinetic, and efficacy study of orally administered moxidectin in subjects with Onchocerca volvulus infection (Ghana)
248		pubmed	https://pubmed.ncbi.nlm.nih.gov/	yes	duplitrue	Onchocerciasis	Newly acquired Onchocerca volvulus filariae after doxycycline treatment (find the article)
249		pubmed	https://pubmed.ncbi.nlm.nih.gov/	yes	not focused on speficied infection - title and abstract	Loa Loa	Single dose moxidectin versus ivermectin for Onchocerca volvulus infection in Ghana, Liberia, and the Democratic Republic of the Congo: a randomised, controlled, double-blind phase 3 trial
250	PACTR201807197019027	pactr	https://pactr.samrc.ac.za/Search.aspx	yes	duplicate found in pubmed	loiasis	Safety and efficacy of different albendazole-based treatment regimens to reduce microfilaraemia in subjects infected by Loa loa in an Gabon
251	PACTR202212910949177	pactr	https://pactr.samrc.ac.za/Search.aspx	yes	duplicate of ISRCTN38954299	loiasis	Exploratory efficacy assessment of Rifampicin and Albendazole to treat onchocerciasis in areas of co-endemicity with loiasis
252	PACTR202302664171196	pactr	https://pactr.samrc.ac.za/Search.aspx	yes	not focused on speficied infection - title and abstract	loiasis	Clinical management of loiasis in high transmission regions of Gabon
253	PACTR202303704849277	pactr	https://pactr.samrc.ac.za/Search.aspx	no		loiasis	A clinical phase IIa randomized, ascending dose, placebo-controlled, assessor-blind, safety, tolerability and efficacy study of orally administered Moxidectin in subjects with microfilaraemic Loa loa infection
254	PACTR202406779622099	pactr	https://pactr.samrc.ac.za/Search.aspx	yes	not focused on speficied infection - title and abstract	loiasis	Repellents for loiasis prevention
255	PACTR202412611774752	pactr	https://pactr.samrc.ac.za/Search.aspx	no	dupl but inckude as a an independent part	loiasis	A clinical trial to investigate efficacy and safety of oxfendazole compared with placebo in adults with trichuriasis, and /or mansonellosis, and/or onchocerciasis and/or loiasis_x000D__x000D_ _x000D__x000D_
256	PACTR202411787280874	pactr	https://pactr.samrc.ac.za/Search.aspx	no		loiasis	A randomized, dose escalation, phase II, proof of concept trial evaluating the activity of oxfendazole for the treatment of loiasis
257	PACTR201608001754356	pactr	https://pactr.samrc.ac.za/Search.aspx	yes	duplicate of ISRCTN43697583	onchocerciasis	The efficacy of Rifapentine plus Moxifloxacin against Onchocercia-sis.
258	PACTR201807197019027	pactr	https://pactr.samrc.ac.za/Search.aspx	yes	duplicate in pubmed	onchocerciasis	Safety and efficacy of different albendazole-based treatment regimens to reduce microfilaraemia in subjects infected by Loa loa in an Gabon
259	PACTR201906665550709	pactr	https://pactr.samrc.ac.za/Search.aspx	yes	duplicate also of NCT04188301	onchocerciasis	IDA for Onchocerciasis
260	PACTR202003567524647	pactr	https://pactr.samrc.ac.za/Search.aspx	yes	not focused on speficied infection - title and abstract	onchocerciasis	Safety of a Single Dose of Moxidectin Compared With Ivermectin in Individuals Living in Onchocerciasis Endemic Areas and in Individuals Living in Onchocerciasis Endemic Areas With High Levels of Lymphatic Filariasis Co-endemicity Receiving Concomitant Albendazole
261	PACTR202004639229710	pactr	https://pactr.samrc.ac.za/Search.aspx	yes	duplicate of NCT03876262	onchocerciasis	Safety and Efficacy of Annual or Biannual Doses of Moxidectin or Ivermectin for Onchocerciasis
262	PACTR202009704006025	pactr	https://pactr.samrc.ac.za/Search.aspx	no		onchocerciasis	The efficacy of Rifampicin plus Albendazole against Lymphatic filariasis and Onchocerciaisis.
263	PACTR202010898529928	pactr	https://pactr.samrc.ac.za/Search.aspx	yes	duplicate with NCT05180461 to ask for	onchocerciasis	Emodepside phase II trial for treatment of onchocerciasis
264	PACTR202104600961505	pactr	https://pactr.samrc.ac.za/Search.aspx	yes	duplicate (NCT04913610) Fabrice checking	onchocerciasis	Tylamac phase-II study for the treatment of onchocerciasis
265	PACTR202212910949177	pactr	https://pactr.samrc.ac.za/Search.aspx	yes	duplicate	onchocerciasis	Exploratory efficacy assessment of Rifampicin and Albendazole to treat onchocerciasis in areas of co-endemicity with loiasis
266	PACTR202409873380150	pactr	https://pactr.samrc.ac.za/Search.aspx	yes	not focused on speficied infection - title and abstract	onchocerciasis	Test and Treat for Targeted Elimination of Lymphatic Filariasis in Ghana and Tanzania
267	PACTR202412611774752	pactr	https://pactr.samrc.ac.za/Search.aspx	no		onchocerciasis	A clinical trial to investigate efficacy and safety of oxfendazole compared with placebo in adults with trichuriasis, and /or mansonellosis, and/or onchocerciasis and/or loiasis_x000D__x000D_ _x000D__x000D_
268	PACTR202412611774752	pactr	https://pactr.samrc.ac.za/Search.aspx	yes	duplicate	mansonelliasis	A clinical trial to investigate efficacy and safety of oxfendazole compared with placebo in adults with trichuriasis, and /or mansonellosis, and/or onchocerciasis and/or loiasis_x000D__x000D_ _x000D__x000D_
