# Supplementary material for: Design and analysis of randomized clinical trials for onchocerciasis, loiasis and mansonellosis: A systematic review
Source: PLoS Negl Trop Dis. 2026 Feb 20;20(2):e0013992. doi: 10.1371/journal.pntd.0013992 (PMC12952602; doi:10.1371/journal.pntd.0013992)
Supplement: S2 Data — Extracted information of 44 trials provided in xlsx format, also available on gitlab: https://gitlab.com/mougeni/ewhorm_scientificreview. (XLSX) [file pntd.0013992.s009.xlsx]

## Sheet: S5_table
#	Title of the article	DOI	Year	Registry	searchdata	inclusion_confirmation	extractor	extraction date	comment_extra_imformation	Type of disease	trial_registration_number	Country	Number of arms	Intervention	Doses	control	control details	Method of randomization described	Method of randomization	strata	Type of blinding	Type of the design	Sample size calculation	sample_size_planned	Planned sample size	Sample_size control	Sample_size intervention1	Sample_size intervention2	Sample_size intervention3	Sample_size intervention4	Sample_size intervention5	Sample_size intervention6	Missing data primary endpoint	Missing data follow end	Follow-up	Unit	Primary endpoint identified	Type of primary outcome	Time point for the primary	Maximum time point for the primary	Unit_primary_endpoint	Detail of the primary outcome	Type_of_primary_efficacy	Type_of_efficacy	Type_of_primary_safety	is_microfilaria_endpoint	type_from_mf	primary_objective	Summary measure
1	A randomized, open-label study of the tolerability and efficacy of one or three daily doses of ivermectin plus diethylcarbamazine and albendazole (IDA) versus one dose of ivermectin plus albendazole (IA) for treatment of onchocerciasis	10.1371/journal.pntd.0011365. eCollection 2023	2023	PubMed	Published	yes	Fabrice			Onchocerciasis	NCT04188301	Ghana	3	IDA.IVM+DEC+ALB	single dose of IVM 150 μg/kg plus ALB 400 mg, a single dose of IA plus DEC 6 mg/kg (IDA1), three consecutive daily doses of IDA (IDA3)	standard drug/dose	IVM + ALB (IA)	yes	stratified randomization		open-label	parallel-group	yes	missing	183	52	51	51					11		18	months	yes	Binary	18	18	months	compare rates and types of severe adverse and success fertility	binary	binary	binary	no		safety and efficacy	proportion
2	Comparison of Repeated Doses of Ivermectin Versus Ivermectin Plus Albendazole for the Treatment of Onchocerciasis: A Randomized, Open-label, Clinical Trial	10.1093/cid/ciz889	2020	PubMed	Published	yes	Fabrice			Onchocerciasis	ISRCTN50035143	Ghana	4	IVM, IVM+ALB	IVM 200 ug/kg, IVM (200 ug/kg)+ALB (800 mg)	standard drug/dose	IVM	yes	stratified randomization	not found	open-label	Superiority	yes	yes	272	73	74	74	73				97		36	months	yes	Binary	36	36	months	success in clearance	binary	binary	count	no		efficacy	proportion
3	Single dose moxidectin versus ivermectin for Onchocerca volvulus infection in Ghana, Liberia, and the Democratic Republic of the Congo: a randomised, controlled, double-blind phase 3 trial	10.1016/S0140-6736(17)32844-1	2018	PubMed	Published	yes	Fabrice			Onchocerciasis	NCT00790998	DRC	2	Mox	8 mg moxidectin or 150 μg/kg ivermectin	standard drug/dose	IVM	yes	stratified randomization	sex-mf load	double-blind	parallel group, superiority, multicentre	yes	yes	1500	494	978						45		18	months	yes	continous	12	12	months	microfilaria count	count mf (continous)	count mf (continous)	count	yes	load	efficacy	geometric mean
4	A randomized, single-ascending-dose, ivermectin-controlled, double-blind study of moxidectin in Onchocerca volvulus infection	10.1371/journal.pntd.0002953	2014	PubMed	Published	yes	Fabrice			Onchocerciasis	NCT00300768	Ghana	4	Mox	2 mg moxidectin tablets, 4 mg moxidectin 8 mg moxidectin, 3 mg ivermectin	standard drug/dose	IVM	yes	stratified randomization	sex-mf load	double-blind	IVM-controlled	yes	yes	196	45	44	45	38				6		18	months	yes	continous	2, 4, 6, 8, 10, 12, 14, 16, 18	18	months	microfilaria count	count mf (continous)	count mf (continous)	count	yes	load	safety	arithmetic mean
5	Macrofilaricidal activity after doxycycline only treatment of Onchocerca volvulus in an area of Loa loa co-endemicity: a randomized controlled trial	10.1371/journal.pntd.0000660	2010	PubMed	Published	yes	Fabrice			Onchocerciasis	ISRCTN48118452	Cameroon	3	DOX + IVM, doxy	2x100 mg doxy + 150-200 ug/kg IVM, 200 mg doxy, doxy 150 - 200	placebo	placebo	yes	stratified randomization	mf load	double-blind	placebo-controlled	yes	yes	180	60	60	30					39		21	months	yes	continous	4, 12, 21	21	months	microfilaria count	count mf (continous)	count mf (continous)	binary	yes	reduction	efficacy	median
6	Effects of Ivermectin with and without doxycycline on clinical symptoms of onchocerciasis	https://pubmed.ncbi.nlm.nih.gov/19149978/	2009	PubMed	Published	yes	Fabrice			Onchocerciasis		Liberia	2	ivermectin, doxycycline	IVM, doxycycline + IVM	standard drug/dose	IVM	no	not specified		open-label	comparative trial	no	yes	240	120	120						Not mentioned		6	months	yes	Binary	6	6	months	Improvement of clinical features	not found or not clear	na	binary	no		not clear
7	Doxycycline Leads to Sterility and Enhanced Killing of Female Onchocerca volvulus Worms in an Area With Persistent Microfilaridermia After Repeated Ivermectin Treatment: A Randomized, Placebo-Controlled, Double-Blind Trial	10.1093/cid/civ363	2015	PubMed	Published	yes	Fabrice			Onchocerciasis	ISRCTN66649839	Ghana	2	Doxycycline	Doxycycline	placebo	placebo	yes	stratified randomization	mf status	double-blind	placebo-controlled	yes	yes	166	84	83						31		20	months	yes	binary	12, 20	20	months	Proportion of sterile or dead female O. volvulus worms in nodules from doxycycline-treated onchocerciasis patients, measured 20 months after the start of drug administration	binary	binary	binary	no		efficacy	proportion
8	The co-administration of ivermectin and albendazole--safety, pharmacokinetics and efficacy against Onchocerca volvulus	10.1179/000349803235001697	2003	PubMed	Published	yes	Fabrice			Onchocerciasis		Ghana	3	ALB, IVM+ALB		standard drug/dose	IVM	no	not specified		double-blind	placebo-controlled	no	missing	missing	14	14	14					Not mentioned		365	days	yes	Binary		6	months	death or sterilization	binary	binary	binary	no		efficacy	proportion
9	Comparison of Doxycycline, Minocycline, Doxycycline plus Albendazole and Albendazole Alone in Their Efficacy against Onchocerciasis in a Randomized, Open-Label, Pilot Trial	10.1371/journal.pntd.0005156	2017	PubMed	Published	yes	Fabrice			Onchocerciasis	ISRCTN06010453	Ghana	5	DOX , DOX 3w+ALB 3d, MIN 3w, DOX 4w, ALB 3d	DOX 200mg, DOX 3w+ALB 3d 00mg for 3 weeks plus 3 days albendazole, minocycline 200mg for 3 weeks (MIN 3w), doxycycline 200mg for 4 weeks (DOX 4w), lbendazole 800mg for 3 days ALB 3d	standard drug/dose	ALB	no	not specified		open-label	Pilot trial	no	yes	150	30	32	30	31	33			42		6	months	yes	Binary	6	6	months	Absence of Wolbachia endobacteria in adult worms assessed by immunohistology	binary	binary	binary	no		efficacy	proportion
10	Effects of standard and high doses of ivermectin on adult worms of Onchocerca volvulus: a randomised controlled trial	10.1016/S0140-6736(02)09456-4	2004	PubMed	Published	yes	Fabrice			Onchocerciasis		Cameroon	4	IVM	150 ug/kg yearly, 800 ug/kg yearly, 150 ug/kg 3-monthly, 800 ug/kg 3-monthly	standard drug/dose	IVM	yes	stratified randomization	age	not specified	controlled	yes	yes	544	166	172	161	158				146		4	years	yes	Binary	3, 4	4	years	vital status of female worms as assessed from the proportion and mean number of female worms in the MD category per nodule	binary	binary	binary	no		efficacy	proportion
11	Wolbachia endobacteria depletion by doxycycline as antifilarial therapy has macrofilaricidal activity in onchocerciasis: a randomized placebo-controlled study	https://doi.org/10.1186/ISRCTN71141922	2008	PubMed	Published	yes	Fabrice			Onchocerciasis	ISRCTN71141922	Ghana	3	doxycycline	(1) 6 weeks 200 mg/day doxycycline; (2) 4 weeks 200 mg/day doxycycline, followed by 2 weeks matching placebo; (3) 6 weeks matching placebo	placebo	placebo	yes	simple randomization		double-blind	placebo-controlled	yes	yes	76	25	26	25					Not mentioned	15	21	months	yes	binary	5,15 and 21		months	presence of mf in the skin of the patients	binary	binary	binary	yes		efficacy	proportion
12	Retarded Onchocerca volvulus L1 to L3 larval development in the Simulium damnosum vector after anti-wolbachial treatment of the human host		2012	PubMed	Published	yes	Fabrice			Onchocerciasis		Cameroon	2	doxycycline		placebo	placebo	no	not specified		single-blind	placebo-controlled		yes	12	5	7						Not mentioned		5	months	yes	continous	5		months	the difference between follow-up time-points and pre-treatment regarding the percentages of L3-larvae to account for the development between pre-treatment and after treatment in each patient	count	count	not mentioned	no		not clear	median
13	No depletion of Wolbachia from Onchocerca volvulus after a short course of rifampin and/or azithromycin		2007	PubMed	Published	yes	Fabrice			Onchocerciasis		Guatemala	4	rifampin, azithromycin, a combination of the two drugs		placebo	Multivitamine	no	not specified		open-label		yes	yes	82	16	20	21	21				4	4	9	months	no	continous	9		months		not found or not clear	not clear	not clear	no		not clear	proportion
14	Comparison of doxycycline alone vs doxycycline plus rifampicin in their efficacy against onchocerciasis		2009	ISRCTN	Only registry	yes	Sonja	18.08.2025	sample size	Onchocerciasis	ISRCTN68861628	Ghana, Germany	5	doxycycline, rifampicin		placebo	placebo	no	not specified		double-blind	placebo-controlled	not mentioned	yes	500	50	150	100	100	100			Not mentioned		20	months	yes	count	6 and 20	20	months	rates of nodules	count	count	not clear	no		efficacy	not mentioned yet
15	Safety and Efficacy of Novel Combination Regimens for Treatment of Onchocerciasis		2023	who	Only registry	yes	Fabrice			Onchocerca	NCT06070116	Liberia	4	Albendazole, Diethylcarbamazine, ivermectin, moxidectin		standard drug/dose	IVM + ALB	no	not specified		open-label	standard drug controlled		yes	300								no	no	24	months	yes		6	24	month	Rates and types of severe, Proportion of all adult female worms that are fertile 24	binary	binary	binary	no		safety and efficacy	proportion
16	Study to Assess Adverse Events, Change in Disease Activity and How Oral ABBV-4083 Capsules When Given Alone or In Combination With Albendazole Capsules Moves in The Body of Adult Participants With Onchocerca Volvulus Infection		2021	who	Only registry	yes	Fabrice			Onchocerciasis	NCT04913610		5	Albendazole		standard drug/dose	placebo+ALB	yes	stratified randomization	not clear	double-blind	placebo-controlled	yes	yes	153								no	no	6	months	yes		6	6	month	determine whether treatment with ABBV-4083 or ABBV-4083 + albendazole effectively depletes Wolbachia bacteria in adult female worms at Month 6 by immunohistology, establish the superiority of ABBV-4083 + albendazole to each drug alone according to the depletion of Wolbachia bacteria in adult female worms at Month 6 by	binary	binary	not clear	no		efficacy	proportion
17	Efficacy of Ivermectin and Albendazole Against Onchocerciasis in the Volta Region, Ghana		2014	who	Only registry	yes	Fabrice			Onchocerca	NCT02078024		5	IVM plus ALB, IVM, ALB	IVM	standard drug/dose	IVM	no	not specified		open-label	IVM-controlled		yes	375	75	75	75	75	75			no	no	36	months	yes	not available yet	36	36	month	To compare the parasitologic efficacy, as measured by percent fertile adult female worms in nodules at 36 months after administration of annual doses of oral ivermectin alone versus ivermectin plus albendazole given annually or biannually in the treatment of subjects infected with Onchocerca volvolus	count	count	not clear	no		efficacy	not mentioned yet
18	Emodepside Phase II Trial for Treatment of Onchocerciasis		2020	who	Only registry	yes	Fabrice			Onchocerciasis	NCT05180461	DRC	3.5	emodepside, ivermectin		placebo	placebo	no	not specified		double-blind	parallel-group	yes	yes	578										24		yes			12		Absence (or presence) of live female adult worms with normal embryogenesis, assessed by histological examination of nodules collected on nodulectomy, Absence (or presence) of skin microfilariae across four skin snips, Absence (or presence) of skin microfilariae, assessed across all skin snips in a participan	binary	binary	not clear	yes		efficacy	not mentioned yet
19	The efficacy of Rifapentine plus Moxifloxacin against Onchocercia-sis.		2024		Only registry	yes	Sonja	18.08.2025	sample size	Onchocerciasis	PACTR201608001754356/ISRCTN43697583	Ghana	4	Moxifloxacin, Rifapentine		standard drug/dose	Doxycycline + NO TREATMENT	no	not specified		open-label	placedo-controlled	yes	yes	80								not available	not available	6	months	yes	binay		6	month	Absence of Wolbachia endobacteria in female adult worms	binary	binary	not clear	no		efficacy	not mentioned yet
20	Exploratory efficacy assessment of Rifampicin and Albendazole to treat Onchocerciasis in areas of co-endemicity with Loiasis	https://doi.org/10.1186/ISRCTN38954299	2021	who	Only registry	yes	Sonja	18.08.2025	sample size	Onchocerca	ISRCTN38954299	Cameroon	7	albendazole, rifampicin	standard dose of 200 mg doxycycline, albendazole 400mg, Standard of care	standard drug/dose	doxy, alb, ivm	no	not specified		open-label	parallel-group	not mentioned	yes	240								no	no	21	months	yes	not available yet		21		Evaluation of adult female worm embryogenesis assessed by immunohistology 18 (+3) months after treatment onset (normal, degenerated or no embryos)	not found or not clear	na	not available yet	no		efficacy	not mentioned yet
21	Safety and Efficacy of Annual or Biannual Doses of Moxidectin or Ivermectin for Onchocerciasis		2019		Only registry	yes	Fabrice			Onchocerciasis	NCT03876262	DRC	4	IVM, moxidectin		standard drug/dose	IVM	yes	stratified randomization		double-blind	IVM-controlled	yes	yes	323										36	months	yes			36		Proportion of moxidectin annual and biannual recipients with sustained microfilarial response at month 12	binary	binary	count	yes		safety and efficacy	proportion
22	The efficacy of Rifampicin plus Albendazole against Lymphatic filariasis and Onchocerciaisis.		2020		Only registry	yes	Fabrice			Onchocerciasis	PACTR202009704006025	Ghana	4	Rifampicin; Zentel	35mg/kg/d; 35mg/kg/d; 400mg/day; 150ug/Kg	Standard drug/dose	IVM	yes	Simple randomization	NA	open-label	controlled	no	yes	240	30	30	30	30								yes	both	20	20	months	Proportion of dead adult worms and MF assessed by immunohistology 20 months after treatment onset (where day 0 is start of drug administration), Absence of Wolbachia endobacteria in adult female worms assessed by immunohistology 20 months after treatment onset	count	count	binary (secondary)	yes	load	efficacy	not mentioned
23	A clinical trial to investigate efficacy and safety of oxfendazole compared with placebo in adults with trichuriasis, and /or mansonellosis, and/or onchocerciasis and/or loiasis		2024		Only registry	yes	Sonja	23.12.2025	statistical design	Onchocerciasis	PACTR202412611774752	Germany; Cameroon; United Republic of Tanzania; Gabon; Democratic Republic of the Congo	4	oxfendazole	3 doses, oxfendazole 800 mg only for T. trichiura ; single dose, oxfendazole 400 mg only for T. trichiura _x000D__x000D_ ; single dose, oxfendazole 800 mg only for T. trichiura ; ; multiple doses, oxfendazole 400 mg for O. volvulus, L. loa, M. perstans; multiple doses, oxfendazole 800 mg for O. volvulus, L. loa, M. perstans; ; multiple doses, oxfendazole 400 mg for O. volvulus, L. loa, M. perstan…	Placebo	Placebo:no details	yes	block randomization	NA	double-blind	placebo-controlled	yes	yes	200										12	months	yes	count	12	12	months	parasite load at day 18 (egg count for trichuriasis) and/or month 12 (mf count for all other indications).	count	count	not clear	yes	load	efficacy	probability index
24	Title	10.1093/cid/ciab906	2022	PubMed	Published	yes	Fabrice			Loa Loa	NCT04049630	Republic of the congo	4	Levamisole (LEV)	1, 1.5, 2.5 mg/kg	placebo	placebo	yes	stratified randomization		double-blind	placebo-controlled	yes	yes	160	114	27	27	87				18	18	30	days	yes	continous - binary	2, 7, 30	1	months	Absence of severe adverse events during the first week	both	both	binary	no		safety	proportion
25	Effect of Two or Six Doses 800 mg of Albendazole Every Two Months on Loa loa Microfilaraemia: A Double Blind, Randomized, Placebo-Controlled Trial	10.1371/journal.pntd.0004492	2016	PubMed	Published	yes	Fabrice			Loa Loa	ISRCTN25831558	Cameroon	3	ALB	800 mg albendazole,	placebo	placebo	yes	stratified randomization	mf load	double-blind	placebo-controlled	yes	yes	60	20	20	20					10	10	24	months	yes	Binary	naytime poitn until 24	24	months	proportion with 50% reduced mf	binary	binary	binary	yes	reduction	efficacy	proportion
26	Efficacy, safety, and tolerability of albendazole and ivermectin based regimens for the treatment of microfilaraemic loiasis in adult patients in Gabon: A randomized controlled assessor blinded clinical trial	10.1371/journal.pntd.0011584	2023	PubMed	Published	yes	Fabrice			Loa Loa	PACTR201807197019027	Gabon	4	ALB et IVM		standard drug/dose	standard drug/dose: loretadine (CHECK)	yes	block randomization		assessor-blind	placebo-controlled	yes	yes	42	6	12	16	12				3	7	168	days	yes	Binary	within 6	6	months	proportion with mf below 100 mf/ml	binary	binary	binary	yes		efficacy	proportion
27	Effects of a 3-day regimen of albendazole (800 mg daily) on Loa loa microfilaraemia	10.1179/000349802125001933	2002	PubMed	Published	yes	Fabrice			Loa Loa		Cameroon	2	ALB		placebo	Placebo:multivatimanie	yes	stratified randomization	mf load	single-blind	placebo-controlled	no	yes	125	48	47						15	15	270	days	yes	continous	until 270		days	microfilaria count	count mf (continous)	count mf (continous)	binary	yes	load	not clear	arithmetic, geometric mean
28	A controlled trial to assess the effect of quinine, chloroquine, amodiaquine, and artesunate on Loa loa microfilaremia	10.4269/ajtmh.2010.09-0573	2010	PubMed	Published	yes	Fabrice			Loa Loa		Cameroon	5	Quinine, Chloroquine, Amodiaquine, and Artesunate		No treatment	Placebo: iron-folic acid tablets	yes	stratified randomization	mf load	open-label	placebo-controlled	no	missing	missing	15	17	25	23	18			39		90	days	yes	continous	3, 7, 15, 30, 60, and 90	3	days	microfilaria count	count mf (continous)	count mf (continous)	binary	yes	load	not clear	geometric mean
29	Randomized, controlled, double-blind trial with ivermectin on Loa loa microfilaraemia: efficacy of a low dose (approximately 25 microg/kg) versus current standard dose (150 microg/kg)	10.1016/j.trstmh.2007.03.018	2007	PubMed	Published	yes	Fabrice			Loa Loa		Cameroon	3	IVM	single low dose of 1.5 mg, two doses of 1.5 mg, standard dose	standard drug/dose	standard dose- Oivermectin	yes	stratified randomization	mf load	double-blind	standard dose	no	missing	missing	31	35	29					Not mentioned		60	days	yes	continous	3, 7 and 15, 30 and 60		days	microfilaria count	count mf (continous)	count mf (continous)	binary	yes	load	not clear	arithmetic, geometric mean
30	Human loiasis in a Cameroonian village: a double-blind, placebo-controlled, crossover clinical trial of a three-day albendazole regimen	https://doi.org/10.4269/ajtmh.2004.71.211	2004	PubMed	Published	yes	Fabrice			Loa Loa		Cameroon	2	ALB		placebo	placebo	no	not specified		double-blind	placebo-controlled, crossover	no	missing	missing	51	48						44		360	days	yes	continous	1, 7, 28, 360		days	microfilaria count	count	count	na	yes	load	not clear	geometric mean
31	Post-treatment Effects of Ivermectin (IVM) or Diethylcarbamazine (DEC) in Loiasis	https://clinicaltrials.gov/show/NCT01593722	2017	trialsearch.who.int	Published	yes	Fabrice			Loa Loa	NCT01593722	Cameroon	2	IVM and DEC not clear	DEC (8 mg/kg) or IVM (200 μg/kg)	standard drug/dose	standard drug/dose ()CHECK is it IVM (STILL NOT CLEAR POUR MOI)	yes	block randomization		open-label	randomized controlled	pilot	missing	missing	6	6						Not mentioned		14	days	yes	count	14	0.23	days	The Peak % of Baseline Eosinophil Count Measured During the First 7 Days Post-treatment	count mf (continous)	count eosinophils	binary	no		efficacy	geometric mean
32	A Randomized, Placebo-controlled, Double-blind Pilot Study of Single-dose Humanized Anti-IL5 Antibody (Reslizumab) for the Reduction of Eosinophilia Following Diethylcarbamazine Treatment of Loa loa Infection (title and abstract)	10.1093/cid/ciaa1365	2021	PubMed	Published	yes	Fabrice			Loa Loa	NCT01111305		2	Reslizumab	Reslizumab 1 mg/kg, diethylcarbamazine 9 mg/kg/	placebo	placebo (IVM CHECK) confirmed registry: Placebo + DEC	yes	block randomization		double-blind	placebo-controlled	yes	missing	missing	4	4						0	3	24	months	yes	continous	7	0.23	days	the reduction in absolute eosinophil count (AEC) during the first week of DEC treatment	count mf	count	binary	no		efficacy	geometric mean
33	A 3- to 5-day Clinical Trial of Levamisole in Loiasis Infected Subjects	https://clinicaltrials.gov/study/NCT06252961?tab=history&a=1	2024	who	Only registry	yes	Fabrice			Loa Loa	NCT06252961		3	Levamisole		placebo	placebo	no	not specified		double-blind	parallel Assignment		yes	99								no	no			yes		14	0.5		proportion of adverseevent	binary	binary	binary	no		safety	not mentioned
34	Efficacy and Microfilaricidal Kinetics of Imatinib for the Treatment of Loa Loa		2015	who	Only registry	yes	Fabrice			Loa Loa	NCT02644525		4	Imatinib Mesylate		placebo	placebo VITAMINE	no	not specified		double-blind	placedo-controlled		yes	20	5	5	5	5						12	months	yes		12	0.7	month	Percent of baseline Loa loa microfilariae	count	count	binary	yes	reduction	efficacy
35	Clinical Trial Evaluating the Safety and Efficacy of Moxidectin 2 mg Ivermectin-controlled in Loa Loa Microfilaremic Patients		2022	who	Only registry	yes	Fabrice			Loa Loa	NCT04049851	Cameroon	2	Moxidectin		standard drug/dose	IVM	no	not specified		double-blind	IVM-controlled		yes	72										12	months	yes		1	0.23	month	Absence of severe adverse events	binary	binary	binary	no		safety	not mentioned yet
36	21-day Double-blind Trial of Albendazole in Adults With Loa Loa Microfilaremia		2024		Only registry	yes	Fabrice			Loa Loa	NCT06613997	Congo	2	Albendazole	Albendazole 400mg	placebo	placebo	no	not specified		double-blind	placebo-controlled		yes	100										6	months	yes	binary		6	month	Tolerance of ALB 400mg/day and Rate of reduction of L. loa DMF in blood at D2, D7, D15, D22, D30, D90 and D180 in each of the two groups and proportion of subjects without L. loa microfilariae in blood at D2, D7, D15, D22, D30, D90 and D180 in both groups	both	both	binary	yes	reduction	safety and efficacy	not mentioned yet
37	A clinical phase IIa randomized, ascending dose, placebo-controlled, assessor-blind, safety, tolerability and efficacy study of orally administered Moxidectin in subjects with microfilaraemic Loa loa infection		2023		Only registry	yes	Fabrice			Loa Loa	PACTR202303704849277	Gabon	3	Moxidectin	Moxidectin 4mg stat, oral, in the safety-roll-in phase (n=20) and Moxidectin 8mg stat, oral, in the second cohort (n=80) ; Ivermectin 150ug/kg stat, oral (n=50); Placebo with no active ingredient will be given orally, 3 tbs	standard drug/dose	Placebo : no active ingredient, AND ivm	yes	block randomization	NA	assesor-blind	placebo-controlled	yes	yes	165										18	months	yes	not clear	28	1	days	The primary purpose of this study is to determine the safety and tolerability of single dose 8 mg moxidectin (MOX) in subjects infected with L. loa compared to ivermectin (IVM).	not found	not clear	not clear			safety	not mentioned yet
38	A clinical trial to investigate efficacy and safety of oxfendazole compared with placebo in adults with trichuriasis	and /or mansonellosis	2024	and/or onchocerciasis and/or loiasis	Only registry	yes	Sonja	23.12.2025	statistical design	Loa Loa	PACTR202412611774752	Germany; Cameroon; United Republic of Tanzania; Gabon; Democratic Republic of the Congo	4	Oxfendazole 400 mg QD 3 day T. trichiura ; Oxfendazole 400 mg QD 1 day T. trichiura ; Oxfendazole 800 mg QD 1 day T. trichiura ; Placebo SD T. trichiura ; Oxfendazole 400 mg QD 5 day O. volvulus L. loa M perstans; Oxfendazole 800 mg QD 5 day O. volvulus L. loa M perstans; Placebo MD 5 days; Adaptive Arm Oxfendazole 400 mg MD 5 days; Adaptive Arm Oxfendazole 800 mg QD 5 days; Adaptive Arm Oxfendaz…	3 doses, oxfendazole 800 mg only for T. trichiura ; single dose, oxfendazole 400 mg only for T. trichiura _x000D__x000D_ ; single dose, oxfendazole 800 mg only for T. trichiura ; ; multiple doses, oxfendazole 400 mg for O. volvulus, L. loa, M. perstans; multiple doses, oxfendazole 800 mg for O. volvulus, L. loa, M. perstans; ; multiple doses, oxfendazole 400 mg for O. volvulus, L. loa, M. perstan…	Placebo	Placebo:no details	yes	block randomization	NA	double-blind	placebo-controlled	yes	yes	200										12	months	yes	count	12	12	months	parasite load at day 18 (egg count for trichuriasis) and/or month 12 (mf count for all other indications).	count	count	binary	yes	load	efficacy	concordance
39	A randomized, dose escalation, phase II, proof of concept trial evaluating the activity of oxfendazole for the treatment of loiasis		2024		Only registry	yes	Fabrice			Loa Loa	PACTR202411787280874	Gabon	4	Oxfendazole; Control group	- Group A 400mg single dose oxfendazole_x000D__x000D_ - Group B 800mg single dose oxfendazole_x000D__x000D_ - Group C 800mg daily for 5 days oxfendazole; Placebo	Placebo	Placebo:no details	yes	Simple randomization	NA	double-blind	; Placebo	no	yes	60	14	46								not found		no	not found	28	1	days	not found	not investigated	not clear	not found	not found	not found	safety	not mentioned
40	Phase III Clinical Trial to Evaluate Ivermectin in the Reduction of Mansonella ozzardi infection in the Brazilian Amazon	10.4269/ajtmh.17-0698	2018	PubMed	Published	yes	Fabrice			Mansonella		Brazil	2	IVM-single dose (0.15 mg/kg)		placebo	placebo	no	not specified		double-blind	placebo-controlled	yes	yes	49	21							9		3	days	yes	continous				microfilaria count	count mf (continous)	count mf (continous)	binary	yes	reduction	efficacy	not mentioned
41	The Efficacy of Doxycycline Treatment on Mansonella perstans Infection: An Open-Label, Randomized Trial in Ghana	10.4269/ajtmh.18-0491	2019	PubMed	Published	yes	Fabrice			Mansonella	NCT02281643	Ghana	2	DOX (early)	200 mg/day	standard drug/dose	deferred treatment	no	not specified		open-label	randomized controlled	pilot	yes	200	101	101						43	43	24	months	yes	continous	12	12	months	microfilaria count	count mf (continous)	count mf (continous)	binary	yes	load	efficacy	median
42	A randomized trial of doxycycline for Mansonella perstans infection	10.1056/NEJMoa0900863	2009	PubMed	Published	yes	Fabrice			Mansonella	NCT00340691	Mali	2	doxycycline	Doxycyclin (200 mg) orALB (400 mg)+IVM (150 ug/kg)	No treatment	No treatment	no	not specified		open-label		yes	yes	160	115	115						14	14	36	months	yes	Binary	1	12	months	Proportion of microfilaria reduction > 50% or not	binary	binary	binary	yes	reduction	efficacy	proportion
43	A randomised, double-blind field trial of ivermectin alone and in combination with albendazole for the treatment of Mansonella perstans infections in Uganda	10.1016/j.trstmh.2008.10.038	2009	PubMed - trialsearch.who.int	Published	yes	Fabrice			Mansonella	NCT00215280	Uganda	2	IVM+ALB	150—200 g/kg t IVM + 400 mg ALB, 150—200 g/kg IVM + ALB PLACEBO	standard drug/dose	standard drug/dose ivm	no	not specified		double-blind			missing	missing	96	86						Not mentioned		12	months	yes	continous	6, 12		months	microfilaria count	count mf (continous)	count mf (continous)	binary	yes	reduction	efficacy	geometric mean
44	A clinical trial to investigate efficacy and safety of oxfendazole compared with placebo in adults with trichuriasis, and /or mansonellosis, and/or onchocerciasis and/or loiasis		2024		Only registry	yes	Sonja	23.12.2025	statistical design	Mansonella	PACTR202412611774752	Germany; Cameroon; United Republic of Tanzania; Gabon; Democratic Republic of the Congo	4	oxfendazole	3 doses, oxfendazole 800 mg only for T. trichiura ; single dose, oxfendazole 400 mg only for T. trichiura _x000D__x000D_ ; single dose, oxfendazole 800 mg only for T. trichiura ; ; multiple doses, oxfendazole 400 mg for O. volvulus, L. loa, M. perstans; multiple doses, oxfendazole 800 mg for O. volvulus, L. loa, M. perstans; ; multiple doses, oxfendazole 400 mg for O. volvulus, L. loa, M. perstan…	Placebo	Placebo:no details	yes	block randomization	NA	double-blind	placebo-controlled	yes	yes	200										12	months	yes	count	12	12	months	parasite load at day 18 (egg count for trichuriasis) and/or month 12 (mf count for all other indications).	count	count	not clear	yes	load	efficacy	probability index
[truncated: 23 more columns]
